# Supplementary material for: High-CO2 Treatment Prolongs the Postharvest Shelf Life of Strawberry Fruits by Reducing Decay and Cell Wall Degradation
Source: Foods. 2021 Jul 16;10(7):1649. doi: 10.3390/foods10071649 (PMC8304637; doi:10.3390/foods10071649)
Supplement: Supplementary file 1 [file foods-10-01649-s001.zip]

Archive with 1 entries (1 files):
- foods-1293138-supplementary.pdf
